# Supplementary material for: Nonparametric Simulation of Signal Transduction Networks with Semi-Synchronized Update
Source: PLoS One. 2012 Jun 21;7(6):e39643. doi: 10.1371/journal.pone.0039643 (PMC3380921; doi:10.1371/journal.pone.0039643)
Supplement: Table S2 — The simulation results of activity levels of 14 signaling proteins in human hepatocyte cells under various perturbations, in comparison with experimental results. (XLSX) [file pone.0039643.s002.xlsx]

## Sheet: HepG2 
Table S2. The proportion of active form of 14 signaling proteins in response to the activation of 4 ligands and 2 different inhibitors.
		AKT	AKT	CREB	CREB	ERK	ERK	GSK3	GSK4	HISTH3	HistH3	HistH3	HSP27	IkB	IkB	IRS1s	IRS1s	JNK	JNK	MEK	MEK	p38	p38	p70s6	p70s6	p90	p90	STAT3	STAT3
Effectors	Inhibitors	Exp	Sim	Exp	Sim	Exp	Sim	Exp	Sim	Exp	Sim	Exp	Sim	Exp	Sim	Exp	Sim	Exp	Sim	Exp	Sim	Exp	Sim	Exp	Sim	Exp	Sim	Exp	Sim
IL1a	None	0.216901	0.284799	0.0597919	0.0915815	0.432829	0.459634	0.0250808	0.0189903	0.0329555	0.0241102	0.0994278	0.224884	0.999989	0.853338	0.0962253	0.0196013	0.713119	0.699139	0.362035	0.115363	0.0977117	0.109051	0.879111	0.285163	0.105519	0.0736358	0.0535233	0.0244841
	MEKi	0.091912	0.0379936	0.011623	0.0147933	0.0021702	0.00723622	0.00817687	0.00229872	0.0215024	0.0384737	0.0969211	0.214195	0.0999913	0.0976682	0.106998	0.0314639	0.6904	0.100979	0	0	0.0950247	0.141802	0.344596	0.0415964	0.0479515	0.0118928	0.0428472	0.0302922
	PI3Ki	0.001013	0.00399821	0.0151365	0.0890943	0.379797	0.458761	0.00907824	0.00283426	0.0732154	0.0216401	0.0778963	0.211488	0.0999992	0.0836194	0.27192	0.20271	0.623309	0.807825	0.177124	0.127308	0.0981441	0.112843	0.0874569	0.0325211	0.08796	0.0725398	0.0653668	0.0253898
TGFa	None	0.0951775	0.0439155	0.160997	0.138093	0.0999075	0.0548224	0.355498	0.257938	0.0982127	0.0336938	0.449992	0.39439	0.117542	0.0986274	0.352501	0.405908	0.450712	0.791652	0.0999968	0.0152139	0.797198	0.403052	0.0958214	0.138953	0.0486845	0.084869	0.346569	0.275338
	MEKi	0.522374	0.436149	0.00717251	0.0193017	0.0024995	0.00103958	0.0730371	0.0274686	0.156725	0.050826	0.0417906	0.0110742	0.0641419	0.0111167	0.0921345	0.0629133	0.409139	0.797616	0	0	0.299794	0.376657	0.0321904	0.0143889	0.157532	0.152009	0.149186	0.0433744
	PI3Ki	0.001581	0.00408395	0.15997	0.147174	0.0998068	0.061502	0.16562	0.274001	0.195743	0.331981	0.248371	0.0832309	0.126729	0.0948507	0.0734502	0.0359592	0.295018	0.0789161	0.0999676	0.0163271	0.067352	0.0391986	0.0950514	0.110675	0.0526882	0.0105671	0.0522989	0.0299471
IL6	None	0.421097	0.400978	0.399459	0.434086	0.0825871	0.0194226	0.5671	0.25602	0.247168	0.126514	0.138199	0.285363	0.0521447	0.0391979	0.0603828	0.0244029	0.36722	0.250415	0.0702354	0.0460508	0.0498122	0.012203	0.911402	0.988562	0.0455567	0.0324368	0.052163	0.0269149
	MEKi	0.0646172	0.0363937	0.0871667	0.0686647	0.0029688	0.0035014	0.0578872	0.0231675	0.0282463	0.0137975	0.0377518	0.0320946	0.0457495	0.0353787	0.0434988	0.0281442	0.100558	0.244738	0	0	0.0678401	0.0120105	0.160139	0.107803	0.0669253	0.00528644	0.0722606	0.026929
	PI3Ki	0.007386	0.0562326	0.0466015	0.060587	0.27223	0.282839	0.0100457	0.031662	0.0216964	0.0117239	0.0373657	0.0346096	0.104206	0.0715569	0.0232672	0.0316412	0.0915211	0.0375758	0.141277	0.0711722	0.128929	0.15206	0.0600615	0.122792	0.0594854	0.0451971	0.352484	0.289417
TNFa	None	0.415146	0.371619	0.147657	0.115065	0.487549	0.521149	0.233745	0.206883	0.518727	0.36252	0.11021	0.252641	0.0999816	0.0878932	0.405553	0.398125	0.247449	0.16242	0.269811	0.151707	0.0868258	0.157148	0.0842534	0.122755	0.175632	0.0822655	0.0498234	0.0289253
	MEKi	0.0156946	0.0372979	0.0212186	0.0180345	0.0036061	0.00885242	0.0095111	0.00222887	0.0154716	0.0388311	0.0558267	0.0288734	0.0815627	0.094788	0.0267232	0.0523158	0.246171	0.1736	0	0	0.19136	0.182624	0.15584	0.143123	0.0189032	0.0143844	0.0250792	0.0418553
	PI3Ki	0.000357	0.0053213	0.208583	0.172244	0.533566	0.593747	0.269685	0.322992	0.418589	0.343294	0.36815	0.23416	0.0999719	0.0114964	0.0557563	0.0452799	0.0546219	0.149847	0.245146	0.0163366	0.0787487	0.16377	0.071715	0.14008	0.0307554	0.0132959	0.0451469	0.0327364
	Exp.is abbreviation for experimental results
	Sim. is abbreviation for simulation results

## Sheet: Signaling network 
1	A20		A20	TRAF6	-		1	2	-1
2	TRAF6		AKT	Casp9	-		2	48	1
3	AKT		AKT	Cot	+		2	52	1
4	Casp9		AKT	GSK3	+		2	66	1
5	Cot		AKT	Mdm2	-		3	4	-1
6	GSK3		AKT	mTOR	+		3	5	1
7	Mdm2		AKT	PAK	-		3	6	1
8	mTOR		ASK1	MKK4	+		3	7	-1
9	PAK		ASK1	MKK7	+		3	8	1
10	ASK1		cJUN	cFOS	+		3	9	-1
11	MKK4		CK2	cJUN	+		5	16	1
12	MKK7		Cot	IKK	+		7	44	1
13	cJUN		EGFR	GRB2	+		8	24	1
14	cFOS		EGFR	JAK1	+		8	26	1
15	CK2		EGFR	PI3K	+		9	58	1
16	IKK		EGFR	SHC	+		10	11	1
17	EGFR		ELK1	cFOS	+		10	12	1
18	GRB2		ERK	ELK1	+		11	42	1
19	JAK1		ERK	IRS1	+		11	54	1
20	PI3K		ERK	MSK	+		12	42	1
21	SHC		ERK	P70s6K	+		13	14	1
22	ELK1		ERK	PRAK	+		15	13	1
23	ERK		ERK	STAT1	+		16	35	1
24	IRS1		ERK	STAT3	+		17	18	1
25	MSK		GRB2	SOS	+		17	19	1
26	P70s6K		IFNy	IFNyR	+		17	20	1
27	PRAK		IFNyR	JAK1	+		17	21	1
28	STAT1		IGF1	IGFR	+		18	30	1
29	STAT3		IGFR	IRS1	+		19	28	1
30	SOS		IGFR	SHC	+		20	60	1
31	IFNy		IkB	NFkB	+		20	61	1
32	IFNyR		IKK	IkB	+		21	18	1
33	IGF1		IL1a	IL1R	+		22	14	1
34	IGFR		IL1R	TRAF6	+		23	22	1
35	IkB		IL6	IL6R	+		23	24	1
36	NFkB		IL6R	JAK2	+		23	25	1
37	IL1a		IL6R	PI3K	+		23	26	1
38	IL1R		IRS1	PI3K	+		23	27	1
39	IL6		JAK1	STAT1	+		23	28	1
40	IL6R		JAK2	STAT3	+		23	29	1
41	JAK2		JNK	ATF2	+		24	20	1
42	JNK		JNK	cJUN	+		25	55	1
43	ATF2		JNK	ELK1	+		25	56	1
44	p53		JNK	p53	+		25	57	1
45	LPS		LPS	TLR4	+		27	64	1
46	TLR4		MAP3K1	IKK	+		29	67	1
47	MAP3K1		MAP3K1	MKK4	+		30	65	1
48	MAP3K7		MAP3K1	MKK7	+		31	32	1
49	MKK3		MAP3K7	MKK3	+		32	19	1
50	MKK6		MAP3K7	MKK4	+		33	34	1
51	NIK		MAP3K7	MKK6	+		34	21	1
52	MEK		MAP3K7	MKK7	+		34	24	1
53	p90RSK		MAP3K7	NIK	+		35	36	1
54	p38		Mdm2	p53	+		37	38	1
55	ATF1		MEK	ERK	+		38	2	1
56	CREB		MEK	p90RSK	+		39	40	1
57	HistH3		MKK3	p38	+		40	20	1
58	RAF1		MKK3	PRAK	+		40	41	1
59	PDK1		MKK4	JNK	+		41	29	1
60	PIP3		MKK4	p38	+		42	13	1
61	RAC		MKK6	p38	+		42	22	1
62	PIP2		MKK7	JNK	+		42	43	1
63	PP2A		MSK	ATF1	+		42	44	1
64	HSP27		MSK	CREB	+		45	46	1
65	RAS		MSK	HistH3	+		46	2	1
66	SITPEC		mTOR	IRS1	+		47	11	1
67	STAT13		mTOR	P70s6K	+		47	12	1
68	TGFa		NIK	IKK	+		47	16	1
69	TNFa		p38	ATF2	+		48	11	1
70	TNFR		p38	ELK1	+		48	12	1
71	TRAF2		p38	PRAK	+		48	49	1
			p90RSK	cFOS	+		48	50	1
			p90RSK	CREB	+		48	51	1
			PAK	RAF1	+		49	27	1
			PDK1	AKT	+		49	54	1
			PDK1	P70s6K	+		50	54	1
			PI3K	PIP3	+		51	16	1
			PI3K	RAC	+		52	23	1
			PIP2	PIP3	+		52	53	1
			PIP3	PDK1	+		53	14	1
			PP2A	AKT	-		53	56	1
			PRAK	HSP27	+		54	22	1
			RAC	MAP3K1	+		54	27	1
			RAC	PAK	+		54	43	1
			RAF1	MEK	+		58	52	1
			RAS	MAP3K1	+		59	3	1
			RAS	PI3K	+		59	26	1
			RAS	RAF1	+		60	59	1
			SHC	GRB2	+		61	9	1
			SITPEC	MAP3K1	+		61	47	1
			SOS	RAS	+		62	60	1
			STAT3	STAT13	+		63	3	-1
			TGFa	EGFR	+		65	20	1
			TLR4	TRAF6	+		65	47	1
			TNFa	TNFR	+		65	58	1
			TNFR	PI3K	+		66	47	1
			TNFR	TRAF2	+		68	17	1
			TRAF2	ASK1	+		69	70	1
			TRAF2	MAP3K7	+		70	20	1
			TRAF2	MEK	+		70	71	1
			TRAF6	MAP3K7	+		71	10	1
			TRAF6	SITPEC	+		71	48	1
			TRAF6	MEK	+		71	52	1
